# Supplementary material for: 2-(2-(Dimethylamino)vinyl)-4H-pyran-4-ones as Novel and Convenient Building-Blocks for the Synthesis of Conjugated 4-Pyrone Derivatives
Source: Molecules. 2022 Dec 16;27(24):8996. doi: 10.3390/molecules27248996 (PMC9788530; doi:10.3390/molecules27248996)
Supplement: Supplementary file 1 [file molecules-27-08996-s001.zip]

Archive with 1 entries (1 files):
- molecules-2077145-supplementary.pdf
